# Supplementary material for: “Lure fishing” strategies by Mothocya parvostis (Isopoda: Cymothoidae): Feeding behavior-mediated infestation on juveniles of black sea bream, Acanthopagrus schlegelii
Source: Int J Parasitol Parasites Wildl. 2025 Mar 17;26:101057. doi: 10.1016/j.ijppaw.2025.101057 (PMC12130984; doi:10.1016/j.ijppaw.2025.101057)
Supplement: Multimedia component 1 [file mmc1.xlsx]

## Sheet: 2022,2023 （マンカのみ）(10時間以内)
Supplementary Table S1. Details of the Acanthopagrus schlegelii (Bleeker, 1854) juveniles and mancae of Mothocya parvostis Bruce, 1986 used in the infestation experiment.
Experimental ID	Fish collection date	Manca collection date	Experimental date	Artemia in sea water	Infestation result	Time from manca addition to infestation	By feeding or accidental	Time from infestation to migration into the branchial cavity	State of manca when infesting
1	2022-06-16	2022-06-17	2022-06-18	With Artemia	Infested	00:33:37	feeding	00:02:18	Swimming
2	2022-06-16	2022-06-17	2022-06-18	With Artemia	Infested	00:17:42	feeding	00:05:44	Swimming
3	2022-06-16	2022-06-17	2022-06-18	With Artemia	Non-infested
4	2022-06-24	2022-06-17	2022-06-25	With Artemia	Infested	02:55:14	Accidental	*
5	2022-06-24	2022-06-17	2022-06-25	With Artemia	Infested	00:06:06	feeding	00:05:36	Swimming
6	2022-06-24	2022-06-17	2022-06-25	With Artemia	Infested	02:02:50	Accidental	*
7	2022-06-24	2022-06-17	2022-06-25	With Artemia	Non-infested
8	2022-06-24	2022-06-17	2022-06-25	With Artemia	Non-infested
9	2022-06-24	2022-06-17	2022-06-25	With Artemia	Non-infested
10	2022-06-24	2022-06-17	2022-06-25	With Artemia	Infested	01:35:46	feeding	00:09:02	Swimming
11	2022-06-26	2022-06-17	2022-06-27	With Artemia	Infested	09:40:16	feeding	00:01:58	Swimming
12	2022-06-26	2022-06-17	2022-06-27	With Artemia	Infested	00:09:25	feeding	00:08:36	At the bottom
13	2022-06-26	2022-06-17	2022-06-27	With Artemia	Infested	00:01:05	feeding	00:36:26	At the bottom
14	2022-06-26	2022-06-17	2022-06-27	With Artemia	Infested	00:00:33	Accidental	*
15	2022-06-26	2022-06-17	2022-06-27	With Artemia	Non-infested
16	2022-06-26	2022-06-17	2022-06-27	With Artemia	Non-infested
17	2022-06-26	2022-06-17	2022-06-27	With Artemia	Infested	00:32:06	feeding	00:04:55	At the bottom
18	2022-06-26	2022-06-17	2022-06-27	With Artemia	Non-infested
19	2022-06-26	2022-06-17	2022-06-27	With Artemia	Infested	00:00:12	feeding	*	Swimming
20	2022-06-26	2022-06-17	2022-06-27	With Artemia	Non-infested
21	2023-06-15	2023-06-15	2023-06-18	With Artemia	Non-infested
22	2023-06-15	2023-06-15	2023-06-18	With Artemia	Non-infested
23	2023-06-15	2023-06-15	2023-06-18	With Artemia	Infested	00:00:04	feeding	00:03:19	Swimming
24	2023-06-15	2023-06-15	2023-06-18	With Artemia	Infested	00:00:10	feeding	*	Swimming
25	2023-06-15	2023-06-15	2023-06-18	With Artemia	Infested	00:00:06	feeding	*	Swimming
26	2023-06-15	2023-06-15	2023-06-18	With Artemia	Infested	00:00:13	feeding	*	At the bottom
27	2023-06-15	2023-06-15	2023-06-18	With Artemia	Non-infested
28	2023-06-15	2023-06-15	2023-06-18	With Artemia	Infested	00:00:08	feeding	00:09:18	Swimming
29	2023-06-15	2023-06-15	2023-06-19	With Artemia	Infested	00:17:29	feeding	05:21:02	At the bottom
30	2023-06-15	2023-06-15	2023-06-19	With Artemia	Infested	00:01:58	feeding	00:33:28	At the bottom
31	2023-06-15	2023-06-15	2023-06-19	With Artemia	Non-infested
32	2023-06-15	2023-06-15	2023-06-19	With Artemia	Infested	02:28:07	feeding	00:03:18	At the bottom
33	2023-06-15	2023-06-15	2023-06-19	With Artemia	Non-infested
34	2023-06-15	2023-06-15	2023-06-19	With Artemia	Non-infested
35	2023-06-15	2023-06-15	2023-06-19	With Artemia	Infested	00:00:13	feeding	*	At the bottom
36	2023-06-15	2023-06-15	2023-06-19	With Artemia	Non-infested
37	2023-06-15	2023-06-15	2023-06-19	With Artemia	Non-infested
38	2023-06-15	2023-06-15	2023-06-19	With Artemia	Non-infested
39	2023-06-15	2023-06-20	2023-06-21	With Artemia	Infested	00:14:20	feeding	*	At the bottom
40	2023-06-15	2023-06-20	2023-06-21	With Artemia	Infested	00:07:06	feeding	*	At the bottom
41	2023-06-15	2023-06-20	2023-06-21	With Artemia	Infested	00:10:44	feeding	00:05:06	At the bottom
42	2023-06-15	2023-06-20	2023-06-21	With Artemia	Infested	07:07:27	feeding	00:12:11	At the bottom
43	2023-06-15	2023-06-20	2023-06-21	With Artemia	Non-infested
44	2023-06-15	2023-06-20	2023-06-21	With Artemia	Infested	00:30:30	feeding	00:11:13	At the bottom
45	2023-06-15	2023-06-20	2023-06-21	With Artemia	Infested	00:00:08	feeding	*	Swimming
46	2023-06-15	2023-06-20	2023-06-21	With Artemia	Infested	00:09:27	feeding	00:04:40	At the bottom
47	2023-06-15	2023-06-20	2023-06-23	With Artemia	Non-infested
48	2023-06-15	2023-06-20	2023-06-23	With Artemia	Infested	00:01:40	feeding	00:08:09	At the bottom
49	2023-06-15	2023-06-20	2023-06-24	With Artemia	Infested	02:01:16	feeding	00:01:08	At the bottom
50	2023-06-15	2023-06-20	2023-06-24	With Artemia	Non-infested
51	2022-06-24	2022-06-17	2022-06-24	Without Artemia	Infested	02:15:16	feeding	00:04:17	Swimming
52	2022-06-24	2022-06-17	2022-06-24	Without Artemia	Infested	00:31:00	Accidental	00:01:52
53	2022-06-24	2022-06-17	2022-06-24	Without Artemia	Infested	00:48:44	Accidental	10:32:14
54	2022-06-24	2022-06-17	2022-06-24	Without Artemia	Infested	09:51:20	Accidental	*
55	2022-06-24	2022-06-17	2022-06-24	Without Artemia	Infested	09:13:46	Accidental	*
56	2022-06-24	2022-06-17	2022-06-24	Without Artemia	Infested	01:35:44	feeding	00:05:56	At the bottom
57	2022-06-24	2022-06-17	2022-06-24	Without Artemia	Non-infested
58	2022-06-24	2022-06-17	2022-06-24	Without Artemia	Infested	07:55:15	Accidental	*
59	2022-06-24	2022-06-17	2022-06-24	Without Artemia	Non-infested
60	2022-06-24	2022-06-17	2022-06-24	Without Artemia	Non-infested
61	2022-06-24	2022-06-17	2022-06-25	Without Artemia	Non-infested
62	2022-06-24	2022-06-17	2022-06-25	Without Artemia	Non-infested
63	2022-06-24	2022-06-17	2022-06-25	Without Artemia	Infested	00:00:53	Accidental	09:10:46
64	2022-06-24	2022-06-17	2022-06-25	Without Artemia	Non-infested
65	2022-06-24	2022-06-17	2022-06-25	Without Artemia	Non-infested
66	2022-06-24	2022-06-17	2022-06-25	Without Artemia	Infested	05:08:00	feeding	**	At the bottom
67	2022-06-24	2022-06-17	2022-06-25	Without Artemia	Non-infested
68	2022-06-24	2022-06-17	2022-06-25	Without Artemia	Non-infested
69	2022-06-24	2022-06-17	2022-06-25	Without Artemia	Non-infested
70	2022-06-24	2022-06-17	2022-06-25	Without Artemia	Non-infested
71	2023-06-15	2023-06-15	2023-06-19	Without Artemia	Infested	00:00:55	feeding	00:04:20	Swimming
72	2023-06-15	2023-06-15	2023-06-19	Without Artemia	Infested	00:20:05	feeding	00:04:46	At the bottom
73	2023-06-15	2023-06-15	2023-06-19	Without Artemia	Non-infested
74	2023-06-15	2023-06-15	2023-06-19	Without Artemia	Non-infested
75	2023-06-15	2023-06-15	2023-06-19	Without Artemia	Infested	00:00:10	feeding	00:04:58	Swimming
76	2023-06-15	2023-06-15	2023-06-19	Without Artemia	Non-infested
77	2023-06-15	2023-06-20	2023-06-22	Without Artemia	Infested	00:00:04	feeding	00:02:16	Swimming
78	2023-06-15	2023-06-20	2023-06-22	Without Artemia	Non-infested
79	2023-06-15	2023-06-20	2023-06-22	Without Artemia	Non-infested
80	2023-06-15	2023-06-20	2023-06-22	Without Artemia	Non-infested
81	2023-06-15	2023-06-20	2023-06-22	Without Artemia	Non-infested
82	2023-06-15	2023-06-20	2023-06-22	Without Artemia	Non-infested
83	2023-06-15	2023-06-20	2023-06-22	Without Artemia	Infested	06:11:16	feeding	*	At the bottom
84	2023-06-15	2023-06-20	2023-06-22	Without Artemia	Non-infested
85	2023-06-15	2023-06-20	2023-06-22	Without Artemia	Infested	04:00:00	Accidental	*
86	2023-06-15	2023-06-20	2023-06-22	Without Artemia	Non-infested
87	2023-06-15	2023-06-20	2023-06-22	Without Artemia	Non-infested
88	2023-06-15	2023-06-20	2023-06-22	Without Artemia	Non-infested
89	2023-06-15	2023-06-20	2023-06-22	Without Artemia	Non-infested
90	2023-06-15	2023-06-20	2023-06-22	Without Artemia	Non-infested
91	2023-06-15	2023-06-20	2023-06-22	Without Artemia	Non-infested
92	2023-06-15	2023-06-20	2023-06-22	Without Artemia	Non-infested
93	2023-06-15	2023-06-20	2023-06-23	Without Artemia	Non-infested
94	2023-06-15	2023-06-20	2023-06-23	Without Artemia	Non-infested
95	2023-06-15	2023-06-20	2023-06-23	Without Artemia	Non-infested
96	2023-06-15	2023-06-20	2023-06-23	Without Artemia	Non-infested
97	2023-06-15	2023-06-20	2023-06-23	Without Artemia	Non-infested
98	2023-06-15	2023-06-20	2023-06-23	Without Artemia	Non-infested
99	2023-06-15	2023-06-20	2023-06-23	Without Artemia	Non-infested
100	2023-06-15	2023-06-20	2023-06-23	Without Artemia	Infested	03:16:52	feeding	00:09:41	Swimming
*Manca did not complete migration to branchial cavity within the experimental time. **Manca was swallowed by A. schlegelii juveniles during feeding; however, no migration into the branchial cavity was observed.
