# Supplementary material for: “Lure fishing” strategies by Mothocya parvostis (Isopoda: Cymothoidae): Feeding behavior-mediated infestation on juveniles of black sea bream, Acanthopagrus schlegelii
Source: Int J Parasitol Parasites Wildl. 2025 Mar 17;26:101057. doi: 10.1016/j.ijppaw.2025.101057 (PMC12130984; doi:10.1016/j.ijppaw.2025.101057)
Supplement: Multimedia component 2 [file mmc2.xlsx]

## Sheet: Sheet1
Supplementary Table S2. Identification results of the mancae used for the infestation experiment with the Basic Local Alignment Search Tool using the cytochrome c oxidase subunit I sequence.
Collection date	GenBank accession No.	Species name	Reference accession no.	Simirality (%)	E-value
2022-06-17	PV297929	Mothocya parvostis	LC741515	100	0
2022-06-17	PV297930	Mothocya parvostis	LC741515	100	0
2022-06-17	PV297931	Mothocya parvostis	LC741679	100	0
2022-06-17	PV297932	Mothocya parvostis	LC159573	100	0
2022-06-17	PV297933	Mothocya parvostis	LC741515	99.8447	0
2022-06-17	PV297934	Mothocya parvostis	LC741679	100	0
2022-06-17	PV297935	Mothocya parvostis	LC741515	100	0
2022-06-17	PV297936	Mothocya parvostis	LC741515	99.8464	0
2023-06-20	PV297937	Mothocya parvostis	LC741515	99.8457	0
2023-06-20	PV297938	Mothocya parvostis	LC741515	99.5378	0
2023-06-20	PV297939	Mothocya parvostis	LC741679	99.8457	0
2023-06-20	PV297940	Mothocya parvostis	LC741515	100	0
2023-06-20	PV297941	Mothocya parvostis	LC741885	99.6865	0
2023-06-20	PV297942	Mothocya parvostis	LC741679	100	0
2023-06-20	PV297943	Mothocya parvostis	LC741515	99.6918	0
2023-06-20	PV297944	Mothocya parvostis	LC741515	99.8457	0
2023-06-20	PV297945	Mothocya parvostis	LC159573	99.5427	0
2023-06-20	PV297946	Mothocya parvostis	LC741515	99.6894	0
2023-06-20	PV297947	Mothocya parvostis	LC741903	100	0
2023-06-20	PV297948	Mothocya parvostis	LC741515	99.6918	0
2022-06-17	PV297949	Mothocya parvostis	LC741535	99.8457	0
2022-06-17	PV297950	Mothocya parvostis	LC741515	99.8457	0
2022-06-17	PV297951	Mothocya parvostis	LC741515	100	0
2023-06-20	PV297952	Mothocya parvostis	LC741535	100	0
